# Supplementary material for: The Unicellular, Parasitic Fungi, Sanchytriomycota, Possess a DNA Sequence Possibly Encoding a Long Tubulin Polymerization Promoting Protein (TPPP) but Not a Fungal-Type One
Source: Microorganisms. 2023 Aug 7;11(8):2029. doi: 10.3390/microorganisms11082029 (PMC10459994; doi:10.3390/microorganisms11082029)
Supplement: Supplementary file 1 [file microorganisms-11-02029-s001.zip]

Archive with 1 entries (1 files):
- microorganisms-2532444-supplementary.pdf
